# Supplementary material for: Simultaneously Selective Detection of Trace Lead and Cadmium Ions by Bi-Modified Delaminated Ti3C2Tx/GCE Sensor: Optimization, Performance and Mechanism Insights
Source: Materials (Basel). 2025 Jun 16;18(12):2828. doi: 10.3390/ma18122828 (PMC12194994; doi:10.3390/ma18122828)
Supplement: Supplementary file 1 [file materials-18-02828-s001.zip]

Archive with 1 entries (1 files):
- materials-3609933-supplementary.pdf
